# Supplementary material for: Intra-Tumour Heterogeneity Is One of the Main Sources of Inter-Observer Variation in Scoring Stromal Tumour Infiltrating Lymphocytes in Triple Negative Breast Cancer
Source: Cancers (Basel). 2021 Aug 31;13(17):4410. doi: 10.3390/cancers13174410 (PMC8431498; doi:10.3390/cancers13174410)
Supplement: Supplementary file 1 [file cancers-13-04410-s001.zip]

Archive with 1 entries (1 files):
- cancers-1348780-supplementary.pdf
